# Supplementary material for: A new continental hydrogen play in Damara Belt (Namibia)
Source: Sci Rep. 2024 May 22;14:11655. doi: 10.1038/s41598-024-62538-6 (PMC11111756; doi:10.1038/s41598-024-62538-6)
Supplement: Supplementary file 2 — Supplementary Table S1. [file 41598_2024_62538_MOESM2_ESM.xlsx]

## Sheet: Table S1
Site number	Date	Lon (dd.dd)	Latitude (dd.dd)	CH4 (%)	CO2 (%)	O2 (%)	H2 (ppm)	CO (ppm)	H2S (ppm)	BALANCE (%)
SCD1	2023-06-20	17.468595	-20.651256	0	0.2	20	93	1	1	79.8
SCD1	2023-06-20	17.468403	-20.651278	0	0.1	20.3	65	1	1	79.6
SCD1	2023-06-20	17.468395	-20.651812	0	0	20	65	0	1	80.8
SCD1	2023-06-20	17.468749	-20.651334	0	0.1	21.2	64	3	0	78.7
SCD1	2023-06-20	17.468856	-20.651557	0	0.1	20	62	0	1	79.9
SCD1	2023-06-20	17.468141	-20.651094	0	0.1	20.1	62	1	1	79.7
SCD1	2023-06-20	17.468463	-20.651238	0	0.2	20.6	61	1	1	79.2
SCD1	2023-06-20	17.468666	-20.651693	0	0.1	20.2	6	0	1	79.8
SCD1	2023-06-20	17.467931	-20.651745	0	0.1	20.2	40	0	1	79.7
SCD1	2023-06-20	17.468307	-20.651335	0	0.4	19.9	4	0	1	79.7
SCD1	2023-06-20	17.468089	-20.651917	0	0.1	20.5	26	0	1	79.4
SCD1	2023-06-20	17.46841	-20.651342	0	0.1	20.1	23	5	1	79.1
SCD1	2023-06-20	17.467915	-20.652438	0	0.2	20.4	222	0	1	79.4
SCD1	2023-06-20	17.467729	-20.652572	0	0.2	20.6	20	0	1	79.2
SCD1	2023-06-20	17.468048	-20.651545	0	0.1	20.3	16	0	1	79.6
SCD1	2023-06-20	17.467946	-20.652259	0	0.1	20.6	16	0	1	79.4
SCD1	2023-06-20	17.467832	-20.651271	0	0.3	20.4	133	1	1	79.3
SCD1	2023-06-20	17.467762	-20.652526	0	0	20.5	119	1	1	79.5
SCD1	2023-06-20	17.467822	-20.652478	0	0.2	20.6	113	0	1	79.2
SCD1	2023-06-20	17.468745	-20.651375	0	0.2	20	100	1	1	79.8
SCD1	2023-06-20	17.46847	-20.651395	0	0.4	20	1	1	1	79.6
SCD1	2023-06-20	17.468493	-20.651139	0	0.1	21.1	0	0	0	78.8
SCD1	2022-03-01	17.4686	-20.65197	0	0.2	2022-08-17	2	0	1	82.0
SCD1	2022-03-01	17.46852	-20.6521	0	0.2	2022-08-17	68	0	0	82.2
SCD1	2022-03-01	17.46838	-20.65218	0	0.1	2022-08-17	30	0	0	82.2
SCD1	2022-03-01	17.4683	-20.65227	0	2022-06-02	2022-07-15	5	0	0	82.0
SCD1	2022-03-01	17.46831	-20.65228	0	0.1	2022-08-17	24	0	0	82.0
SCD1	2022-03-01	17.46862	-20.65233	0	0	2022-09-17	45	0	0	82.1
SCD1	2022-03-02	17.46907	-20.65153	0	2022-02-01	2022-01-17	81	2	0	81.7
SCD1	2022-03-02	17.469	-20.65163	0	2022-02-02	2022-06-16	6	0	0	81.3
SCD1	2022-03-02	17.46915	-20.6518	0	0.7	2022-05-17	47	0	0	81.9
SCD1	2022-03-02	17.46915	-20.65198	0	0.7	2022-04-17	49	0	0	81.9
SCD1	2022-03-02	17.46907	-20.6522	0	2022-04-01	2022-09-16	47	0	0	81.7
SCD1	2022-03-02	17.46908	-20.65233	0	0.8	2022-01-17	62	0	0	82.0
SCD1	2022-03-02	17.46885	-20.65247	0	0.5	2022-04-17	35	0	0	82.1
SCD1	2022-03-02	17.46858	-20.65257	0	0.8	2022-02-17	45	0	0	82.0
SCD1	2022-03-02	17.46845	-20.65267	0	0.7	2022-02-17	60	0	0	82.1
SCD1	2022-03-02	17.46842	-20.65275	0	1	2022-09-16	10	0	0	82.1
SCD1	2022-03-02	17.46823	-20.65258	0	2022-03-02	2022-05-16	7	0	0	81.5
SCD1	2022-03-02	17.46802	-20.65255	0	2022-06-01	2022-05-16	37	0	0	81.9
SCD1	2022-03-02	17.46777	-20.65243	0	0.4	2022-04-17	92	0	0	92.2
SCD1	2022-03-02	17.46778	-20.65257	0	2022-01-01	2022-09-16	41	0	0	82.0
SCD1	2022-03-02	17.46765	-20.65232	0	0.1	2022-07-17	62	0	0	82.2
SCD1	2022-03-02	17.46755	-20.65228	0	0.5	2022-05-17	50	0	0	82.0
SCD1	2022-03-02	17.46745	-20.65207	0	0.6	2022-04-17	36	0	0	82.0
SCD1	2022-03-02	17.46728	-20.65202	0	0.8	2022-01-17	2	0	0	82.1
SCD1	2022-03-02	17.46745	-20.65187	0	0.2	2022-07-17	65	0	0	82.2
SCD1	2022-03-02	17.46775	-20.65143	0	0.3	2022-06-17	35	0	0	82.2
SCD1	2022-03-02	17.46788	-20.6514	0	0.2	2022-06-17	78	0	0	82.2
SCD1	2022-03-02	17.4681	-20.65125	0	0.5	2022-03-17	19	0	0	82.2
SCD1	2022-03-02	17.46835	-20.65122	0	0.3	2022-05-17	30	0	0	82.3
SCD1	2022-03-02	17.46863	-20.65132	0	0.2	2022-06-17	46	0	0	82.3
SCD1	2022-03-02	17.46872	-20.65175	0	0.1	2022-06-17	9	0	0	82.3
SCD1	2022-03-02	17.46885	-20.6517	0	0.2	2022-06-17	24	0	0	82.3
SCD1	2022-03-02	17.46907	-20.65153	0	0.8	17	11	0	0	82.2
SCD1	2022-03-02	17.46933	-20.6513	0	2022-03-01	2022-02-16	0	0	0	82.6
SCD2	2022-03-02	17.4665	-20.62745	0.1	0.3	2022-06-19	17	0	0	80.1
SCD2	2022-03-02	17.46653	-20.62733	0.1	0.2	2022-04-19	10	0	0	80.3
SCD2	2022-03-02	17.46652	-20.62727	0.1	0.7	2022-02-19	25	0	0	80.1
SCD2	2022-03-02	17.4665	-20.6272	0.1	0.1	2022-04-19	15	0	0	80.4
SCD2	2022-03-02	17.46648	-20.62713	0.1	0.7	2022-04-18	4	0	0	80.8
SCD2	2022-03-02	17.4665	-20.62705	0	0.3	2022-01-19	4	0	0	80.6
SCD2	2022-03-02	17.46663	-20.6271	0	0.5	1900-01-19	20	0	0	80.5
SCD2	2022-03-02	17.46673	-20.62707	0	0.2	2022-02-19	18	0	0	80.6
SCD2	2022-03-02	17.46685	-20.62705	0	0.3	2022-01-19	60	0	0	80.6
SCD2	2022-03-02	17.46695	-20.62703	0	0.3	2022-02-19	62	0	0	80.7
SCD2	2022-03-02	17.46707	-20.62713	0	0.2	2022-02-19	43	0	0	80.6
SCD2	2022-03-02	17.46708	-20.62725	0	2022-06-03	2022-08-16	54	0	0	79.7
SCD2	2022-03-02	17.46697	-20.6273	0	0.6	2022-09-18	40	0	0	80.5
SCD2	2022-03-02	17.46678	-20.62733	0	0.1	2022-02-19	30	0	0	80.6
SCD2	2022-03-02	17.46663	-20.62742	0	0.3	2022-02-19	18	0	0	80.6
SCD2	2022-03-02	17.46672	-20.62753	0	0.5	2022-08-18	110	0	1	80.6
SCD2	2022-03-02	17.4666	-20.62753	0	2022-05-01	2022-03-18	38	0	0	80.2
SCD2	2022-03-02	17.46653	-20.6274	0	0.3	2022-02-19	16	0	0	80.5
SCD2	2022-03-02	17.46638	-20.62745	0	0.3	2022-02-19	33	0	0	80.5
SCD2	2022-03-02	17.46645	-20.62753	0	0.4	2022-01-19	71	0	0	80.6
SCD2	2022-03-02	17.46638	-20.62767	0	0.6	2022-06-18	87	0	0	80.8
SCD2	2022-03-02	17.46639	-20.62768	0	0.9	2022-05-18	59	0	0	80.6
SCD2	2022-03-02	17.46623	-20.62747	0	0.4	2022-08-18	121	0	0	80.8
SCD2	2022-03-02	17.46615	-20.62737	0	0.5	2022-09-18	67	0	0	80.6
SCD2	2022-03-02	17.46633	-20.62722	0	0.1	2022-01-19	15	0	0	80.8
SCD2	2022-03-02	17.46643	-20.62712	0	0.1	2022-09-18	8	0	0	81.0
SCD2	2022-03-02	17.46655	-20.62707	0	0.1	2022-09-18	2	0	0	81.0
SCD2	2022-03-02	17.4667	-20.62697	0	0.1	2022-06-18	69	0	0	81.3
SCD2	2022-03-02	17.46692	-20.627	0	0.2	2022-04-18	64	0	0	81.4
SCD2	2022-03-02	17.46713	-20.62702	0	0.3	2022-01-18	39	0	0	81.6
SCD2	2022-03-02	17.46723	-20.62698	0	0.5	2022-05-17	65	0	0	81.9
SCD2	2022-03-02	17.46735	-20.62698	0	0.6	2022-07-17	50	0	0	81.6
SCD2	2022-03-02	17.46736	-20.62699	0	0.6	2022-07-17	26	0	0	81.6
SCD2	2022-03-02	17.46752	-20.62695	0	0.7	2022-06-17	15	0	0	81.7
SCD2	2022-03-02	17.46775	-20.62712	0	0.7	2022-04-17	1	0	0	81.9
SCD2	2022-03-08	17.46708	-20.62705	0.1	0.4	2022-07-18	124	0	1	80.8
SCD2	2022-03-08	17.46703	-20.62703	0.1	0.8	18	35	0	1	81.1
SCD2	2022-03-08	17.46712	-20.6272	0.1	0.4	2022-02-18	54	0	1	81.4
SCD2	2022-03-08	17.46703	-20.62728	0	0.2	2022-02-18	52	0	1	81.6
SCD2	2022-03-08	17.4669	-20.62742	0	0.3	2022-02-18	39	0	1	81.5
SCD2	2022-03-08	17.46698	-20.62747	0	0.4	18	64	1	1	81.6
SCD2	2022-03-08	17.46707	-20.6275	0	0.3	18	99	0	1	81.7
SCD2	2022-03-08	17.46708	-20.62751	0	0.3	2022-01-18	187	0	0	81.6
SCD2	2022-03-08	17.46709	-20.62752	0	0.5	2022-05-16	92	0	0	83.0
SCD2	2022-03-08	17.4672	-20.62752	0	2022-02-01	2022-06-15	12	0	1	83.2
SCD2	2022-03-08	17.4673	-20.62758	0	0.4	2022-02-16	24	0	1	83.3
SCD2	2022-03-08	17.4668	-20.62735	0	0.1	2022-04-16	8	0	0	83.5
SCD2	2022-03-08	17.46663	-20.62722	0	0.1	2022-04-16	46	0	1	83.5
SCD2	2022-03-08	17.46648	-20.62712	0	0.1	2022-05-16	25	0	1	83.5
SCD2	2022-03-08	17.46635	-20.62707	0	0.1	2022-05-16	21	0	1	83.4
SCD2	2022-03-08	17.46692	-20.62702	0	0.1	2022-09-16	138	0	0	83.0
SCD2	2022-03-08	17.46693	-20.62703	0	0.2	2022-02-17	395	0	0	82.6
SCD2	2022-03-08	17.46694	-20.62704	0	0.3	2022-05-17	40	0	0	82.1
SCD2	2022-03-08	17.46709	-20.62706	0	0.3	2022-03-16	342	30	0	83.4
SCD2	2022-03-08	17.4671	-20.62707	0	0.4	16	202	23	0	83.6
SCD2	2022-03-08	17.46665	-20.62715	0	0.1	2022-05-17	10	4	0	82.4
SCD2	2022-03-08	17.46657	-20.62705	0	0.1	2022-05-17	26	3	0	82.4
SCD2	2022-03-08	17.4665	-20.62695	0	0.2	2022-05-17	73	4	0	82.4
SCD2	2022-03-08	17.46638	-20.62682	0	0.1	2022-02-16	171	18	0	83.7
SCD2	2022-03-08	17.46623	-20.62675	0	2022-05-01	16	47	7	0	82.5
SCD2	2022-03-08	17.46615	-20.62665	0	1	2022-03-13	85	7	1	82.7
SCD2	2022-03-08	17.46618	-20.62647	0	0.4	2022-02-16	165	11	0	83.4
SCD2	2022-03-08	17.46615	-20.62632	0	0.6	2022-09-16	86	6	0	82.5
SCD2	2022-03-08	17.46622	-20.62617	0	0.5	2022-01-17	51	3	0	84.0
SCD2	2022-03-08	17.46612	-20.6259	0	0.8	17	19	4	0	82.3
SCD2	2022-03-08	17.4662	-20.62567	0	2022-05-01	2022-02-16	6	3	0	82.2
SCD2	2022-03-08	17.46615	-20.62698	0	0.6	2022-01-17	90	5	0	82.2
SCD2	2022-03-08	17.46618	-20.62715	0	0.3	2022-05-17	62	4	0	82.3
SCD2	2022-03-08	17.46632	-20.6272	0	0.1	2022-07-17	48	3	0	82.2
SCD2	2022-03-08	17.46647	-20.62722	0	0.1	2022-07-17	77	3	0	82.2
SCD2	2022-03-08	17.4666	-20.6273	0	0	2022-08-17	45	3	0	82.2
SCD2	2022-03-08	17.46635	-20.62747	0	0.1	2022-08-16	148	3	0	83.9
SCD2	2022-03-09	17.46636	-20.62748	0	0.3	2022-03-16	203	11	0	83.6
SCD2	2022-03-08	17.46608	-20.62732	0	0.2	2022-07-16	272	7	0	83.1
SCD2	2022-03-08	17.46609	-20.62733	0	0.3	2022-02-17	237	10	0	82.5
SCD2	2022-03-08	17.46593	-20.62728	0	0.3	2022-01-17	39	5	0	82.6
SCD2	2022-03-08	17.46582	-20.62728	0	1	2022-07-15	149	5	0	83.7
SCD2	2022-03-08	17.46583	-20.62729	0	0.4	2022-03-17	30	6	0	82.3
SCD2	2022-03-08	17.46568	-20.62682	0	1	2022-07-16	50	5	0	82.3
SCD3	2023-06-23	16.633073	-21.527696	0	0.1	20.3	96	0	1	79.6
SCD3	2023-06-23	16.632884	-21.5276	0	0.2	20	91	1	1	79.9
SCD3	2023-06-23	16.633035	-21.527737	0	0.1	20.7	82	0	1	79.2
SCD3	2023-06-23	16.633093	-21.527614	0	0.2	20.2	78	1	1	79.6
SCD3	2023-06-23	16.632832	-21.527799	0	0.1	20.1	6	1	1	79.8
SCD3	2023-06-23	16.633118	-21.527926	0	0.2	20.5	55	1	1	79.3
SCD3	2023-06-23	16.632977	-21.527307	0	0.5	19.9	37	8	1	79.6
SCD3	2023-06-23	16.633125	-21.528037	0	0.2	20.6	33	1	1	79.2
SCD3	2023-06-23	16.632966	-21.527534	0	0.2	20	31	1	1	79.8
SCD3	2023-06-23	16.633222	-21.527785	0	0.4	20.2	29	0	1	79.4
SCD3	2023-06-23	16.632891	-21.527462	0	0.1	20.3	22	2	1	79.6
SCD3	2023-06-23	16.632932	-21.527948	0	0.2	20.6	110	2	1	79.2
SCD3	2023-06-23	16.633216	-21.528013	0	0.4	20.2	103	0	1	79.3
SCD3	2023-06-23	16.632798	-21.527845	0	0.3	20.1	10	1	1	79.7
SCD3	2023-06-23	16.632955	-21.527529	0	0.3	20.1	1	1	1	79.6
SCD3	2023-06-23	16.632923	-21.527974	0	0.2	20.2	0	1	1	79.6
