# Supplementary material for: A new continental hydrogen play in Damara Belt (Namibia)
Source: Sci Rep. 2024 May 22;14:11655. doi: 10.1038/s41598-024-62538-6 (PMC11111756; doi:10.1038/s41598-024-62538-6)
Supplement: Supplementary file 3 — Supplementary Table S2. [file 41598_2024_62538_MOESM3_ESM.xlsx]

## Sheet: Feuil1
Sample Id	Date	Lon (dd.dd)	Latitude (dd.dd)	He (ppm)	H2 (ppm)	O2 (ppm)	N2 (ppm)	CH4 (ppm)	CO2 (ppm)
MOR-100	2023-01-31	17.468441	-20.651062	5.7	247.1	143050	815683	20	35676.7
MOR-101	2023-01-31	17.468441	-20.651062	5.4	125.5	143333	806207	220	38446.7
MOR-102	2023-01-31	17.468741	-20.651131	5.5	333.3	155480	798207	140	31866.7
MOR-103	2023-01-31	17.468667	-20.651168	9.8	82.3	165183	789517	750	29003.3
MOR-104	2023-01-31	17.468531	-20.651089	5.5	136	143957	804227	580	37033.3
MOR-105	2023-01-31	17.468580	-20.650985	5.2	51.9	167500	788683	1080	29323.3
MOR-106	2023-01-31	17.468796	-20.650818	9.9	22.5	194100	783283	1266.7	12080
MOR-107	2023-01-31	17.469012	-20.650542	6.5	1.4	202793	782217	10	7153.3
MOR-108	2023-01-31	17.468098	-20.651054	9.3	59.1	169383	791793	10	30460
MOR-109	2023-01-31	17.468065	-20.651133	5.6	291.5	138920	811620	940	41846.7
MOR-110	2023-01-31	17.467764	-20.651145	5.4	255.9	186293	788303	610	18863.3
MOR-111	2023-01-31	17.467703	-20.651260	5.5	316.6	152900	802197	20	32130
MOR-112	2023-01-31	17.467609	-20.651215	5.6	49.7	183683	784763	20	19746.7
MOR-113	2023-01-31	17.467420	-20.651273	5.7	67.7	165890	798527	73.3	27116.7
MOR-114	2023-01-31	17.467434	-20.651445	6.3	27.7	134437	811570	30	49863.3
MOR-115	2023-01-31	17.467365	-20.651623	5.3	17.4	186133	785813	20	18383.3
MOR-116	2023-01-31	17.468835	-20.651443	5.3	13.1	198397	785757	0	9320
MOR-117	2023-01-31	17.469122	-20.651540	5.2	21.9	198263	784417	0	10063.3
MOR-118	2023-01-31	17.469288	-20.652043	5.3	10.8	196800	783287	10	14520
MOR-119	2023-01-31	17.469122	-20.652301	5.3	186.3	188140	784947	20	18153.3
MOR-120	2023-01-31	17.468969	-20.652571	5.3	66.8	180223	788237	20	21166.7
MOR-121	2023-01-31	17.468513	-20.652703	5.2	25.2	179443	784970	10	26513.3
MOR-122	2023-01-31	17.468203	-20.653002	5.3	3.2	197197	782560	0	10020
MOR-123	2023-01-31	17.467897	-20.652627	5.3	232.8	185483	786427	30	15976.7
MOR-124	2023-01-31	17.467646	-20.652500	5.3	20.1	180633	777540	20	23393.3
MOR-125	2023-01-31	17.468487	-20.651023	5.6	729.5	168737	795223	60	27116.7
ROC-1	2023-07-24	17.468677	-20.651176	5.219	59.896	209760	784540	0,000 BDL	16500
ROC-2	2023-07-24	17.468673	-20.651701	7.339	41.247	209840	784740	0,000 BDL	20800
ROC-3	2023-07-24	17.468402	-20.651818	6.816	110.527	209850	784360	0,000 BDL	12200
ROC-4	2023-07-24	17.468059	-20.651556	6.422	66.669	206910	783480	0,000 BDL	39900
ROC-5	2023-07-24	17.467958	-20.652262	6.043	43.152	209360	783400	0,000 BDL	20200
ROC-6	2023-07-24	17.467934	-20.652446	5.776	38.713	209840	782830	0,000 BDL	14400
