# Supplementary material for: A new continental hydrogen play in Damara Belt (Namibia)
Source: Sci Rep. 2024 May 22;14:11655. doi: 10.1038/s41598-024-62538-6 (PMC11111756; doi:10.1038/s41598-024-62538-6)
Supplement: Supplementary file 4 — Supplementary Table S3. [file 41598_2024_62538_MOESM4_ESM.xlsx]

## Sheet: Table S2
Samples	Mineral
	Quartz (Qz)	Magnetite (Mag)	Hematite (Hem)	Dolomite (Dol)	Albite (Ab)	Feldspath (Fsp)	Biotite (Bt)	Pyrite (Py)	Mn-Oxyde	Baryte (Brt)
Nam1	X	X	X				X
Nam2	X	X		X	X		X
Nam3	X	X				X		X	X	X
